# Supplementary material for: Biliary Epithelial Senescence and Plasticity in Acute Cellular Rejection
Source: Am J Transplant. 2013 Jun 10;13(7):1688–702. doi: 10.1111/ajt.12271 (PMC3746108; doi:10.1111/ajt.12271)
Supplement: Supplementary file 3 [file ajt0013-1688-SD3.txt]

      0 Hours             48 Hours          72 Hours   
CK1
9A
v
e
r
a
g
e

P
i
x
e
l

I
n
t
e
n
s
i
t
y
Co
nt
ro
l
48
H
ou
rs
72
H
ou
rs
0
50
100
150
E
-
Ca
d
h
e
r
i
n
A
v
e
ra
g
e
P
ix
e
l

I
n
t
e
n
s
i
t
y
Co
nt
ro
l
48
H
ou
rs
72
H
ou
rs
0
50
100
150
      0 Hours             48 Hours          72 Hours   
A B C D 
E F G H 
Supplementary figure 1  0 Hours                      48 Hours                   
Supplementary figure 2 Supplementary figure 3 
